# Supplementary material for: Brief intervention for hazardous drinking delivered using text messaging: a pilot randomised controlled trial from Goa, India
Source: Public Health Nutr. 2022 Feb 18;25(5):1365–74. doi: 10.1017/S1368980022000313 (PMC7612702; doi:10.1017/S1368980022000313)
Supplement: Supplementary file 1 [file S1368980022000313sup.zip]

Archive with 2 entries (2 files):
- S1368980022000313sup001.doc
- S1368980022000313sup002.docx
